# Supplementary material for: Saline–Alkaline Stress Resistance of Cabernet Sauvignon Grapes Grafted on Different Rootstocks and Rootstock Combinations
Source: Plants (Basel). 2023 Aug 6;12(15):2881. doi: 10.3390/plants12152881 (PMC10421111; doi:10.3390/plants12152881)
Supplement: Supplementary file 1 [file plants-12-02881-s001.zip]

Archive with 1 entries (1 files):
- plants-2476401 supplementary.pdf
